# Supplementary material for: Molecular Insight into Mycobacterium tuberculosis Resistance to Nitrofuranyl Amides Gained through Metagenomics-like Analysis of Spontaneous Mutants
Source: Pharmaceuticals (Basel). 2022 Sep 12;15(9):1136. doi: 10.3390/ph15091136 (PMC9504009; doi:10.3390/ph15091136)
Supplement: Supplementary file 1 [file pharmaceuticals-15-01136-s001.zip]

Archive with 1 entries (1 files):
- Supplementary material R1.pdf
